# Supplementary material for: Genetic Diversity and Population Structure of Cucumber (Cucumis sativus L.)
Source: PLoS One. 2012 Oct 12;7(10):e46919. doi: 10.1371/journal.pone.0046919 (PMC3470563; doi:10.1371/journal.pone.0046919)
Supplement: Table S2 — Cucumber core collection. (XLSX) [file pone.0046919.s002.xlsx]

## Sheet: Sheet1
Individual code	Accession Name	Geographical origin	Model	Genebank origin	PI#	Species
CG0001	LJ 90430	India	P3	NPGS	Ames 28156	Cucumis sativus var. hardwickii
CG0002	11621	India, Meghalaya	P3	NPGS	PI 183967	Cucumis sativus var. hardwickii
CG0003	13598	India, Uttar Pradesh	P2P3	NPGS	PI 215589	Cucumis sativus var. hardwickii
CG0004	VIR 3147	India	P3	NPGS	PI 462369	Cucumis sativus var. hardwickii
CG0005	VIR 3147	India	P3	NPGS	PI 504564	Cucumis sativus var. hardwickii
CG0010	hw1	India	P2P3	East-West Seed International Ltd.	NA	Cucumis sativus var. hardwickii
CG0011	hw2	India	P3	East-West Seed International Ltd.	NA	Cucumis sativus var. hardwickii
CG0013	hw4	India	P3	East-West Seed International Ltd.	NA	Cucumis sativus var. hardwickii
CG0014	hw5	India	P3	East-West Seed International Ltd.	NA	Cucumis sativus var. hardwickii
CG0015	hw6	India	P3	East-West Seed International Ltd.	NA	Cucumis sativus var. hardwickii
CG0016	CUS 233	India	P3	IPK	NA	Cucumis sativus var. hardwickii
CG0017	CUS 155	India	P3	IPK	NA	Cucumis sativus var. hardwickii
CG0020	PI 214155	India, Karnataka	P3	NPGS	PI 214155	Cucumis sativus var. hardwickii
CG1031	Bei Jing Xiao Ci	China, Beijing	P1	IVF-CAAS	Ⅱ5A0141	Cucumis sativus var. sativus
CG1043	CM8537-1-2-1-1-0-1-1-1	China, Jilin	P1	IVF-CAAS	Ⅱ5A1269	Cucumis sativus var. sativus
CG1071	Fu Song Ye San	China, Jilin	P1	IVF-CAAS	Ⅱ5A0594	Cucumis sativus var. sativus
CG1077	Qing Pi Ba Cha	China, Jilin	P1	IVF-CAAS	Ⅱ5A0152	Cucumis sativus var. sativus
CG1083	Da Qing7314-2-6-1-1	China, Jilin	P1	IVF-CAAS	Ⅱ5A0156	Cucumis sativus var. sativus
CG1149	Tong Liao Mi Ci	China, Tianjin	P1	IVF-CAAS	Ⅱ5A1164	Cucumis sativus var. sativus
CG1247	Huang Tie Wu Ci Gua(Da Ci Huang Gua)	China, Shanxi	P1	IVF-CAAS	Ⅱ5A0197	Cucumis sativus var. sativus
CG1292	He Cha Huang Gua	China, Hebei	P1	IVF-CAAS	Ⅱ5A1008	Cucumis sativus var. sativus
CG1322	Qian Qi Li Huang Gua	China, Hebei	P1	IVF-CAAS	Ⅱ5A1087	Cucumis sativus var. sativus
CG1373	Ye San Bai	China, Hebei	P1	IVF-CAAS	Ⅱ5A0108	Cucumis sativus var. sativus
CG1541	Liao Yang Ye San	China, Liaoning	P1	IVF-CAAS	Ⅱ5A0614	Cucumis sativus var. sativus
CG1601	Xin Tai Mi Ci	NA	P1	IVF-CAAS	G1135	Cucumis sativus var. sativus
CG1602	228	NA	P1	IVF-CAAS	G1203	Cucumis sativus var. sativus
CG1697	Jia Huang Gua	China, Shandong	P1	IVF-CAAS	Ⅱ5A0337	Cucumis sativus var. sativus
CG1778	Huang Gua	China, Shandong	P1	IVF-CAAS	Ⅱ5A0771	Cucumis sativus var. sativus
CG1811	Qing Dao Qiu Ye Er San	China, Shandong	P1	IVF-CAAS	Ⅱ5A0173	Cucumis sativus var. sativus
CG1876	Cus124/71	China	P1	CGN	CGN20243	Cucumis sativus var. sativus
CG3007	Kaga Fushinari	Japan	P1	CGN	CGN19829	Cucumis sativus var. sativus
CG3010	Sagami Hanpaku Fushinari Kyuri	Japan	P1	CGN	CGN20853	Cucumis sativus var. sativus
CG3011	Aonaga Suyo Kyuri	Japan	P1	CGN	CGN20854	Cucumis sativus var. sativus
CG3076	Tsuda	Japan	P1	NPGS	PI 504563	Cucumis sativus var. sativus
CG3079	Sakata Natsusango	Japan	P1	NPGS	PI 532523	Cucumis sativus var. sativus
CG3085	Honshu Aibai	Japan,	P1	NPGS	PI 227210	Cucumis sativus var. sativus
CG3087	Sekino No. 2 (Ochiai No.	Japan, Osaka	P1	NPGS	PI 267942	Cucumis sativus var. sativus
CG3127	Cgn19828	Japan	P1P2	CGN	CGN19828	Cucumis sativus var. sativus
CG3143	185	Japan	P1	IVF-CAAS	NA	Cucumis sativus var. sativus
CG4041	Da Ci Huang Gua	China, Sichuan	P1	IVF-CAAS	Ⅱ5A0386	Cucumis sativus var. sativus
CG4081	Qiu Huang Gua	China, Guangdong	P1	IVF-CAAS	Ⅱ5A1135	Cucumis sativus var. sativus
CG4182	Leng Lu Huang Gua	China, Hunan	P1	IVF-CAAS	Ⅱ5A0061	Cucumis sativus var. sativus
CG4210	71 Hao Huang Gua	China, Chongqing	P1	IVF-CAAS	Ⅱ5A1482	Cucumis sativus var. sativus
CG4353	Bai Ye San 04870	China	P1	IVF-CAAS	G6	Cucumis sativus var. sativus
CG4354	Ji Han	China, Jinlin	P1	IVF-CAAS	G17	Cucumis sativus var. sativus
CG4357	Chuan Bai	China, Sichuan	P1P2	IVF-CAAS	G13	Cucumis sativus var. sativus
CG4358	K2148	China	P1P3	IVF-CAAS	G14	Cucumis sativus var. sativus
CG4359	01 Yin 16	China	P1P3	IVF-CAAS	G15	Cucumis sativus var. sativus
CG4360	2004348	China	P1P2	IVF-CAAS	G16	Cucumis sativus var. sativus
CG5031	Hok	Netherlands	P1P2	CGN	CGN20266	Cucumis sativus var. sativus
CG5071	151G	NA	P1P2	IVF-CAAS	G12	Cucumis sativus var. sativus
CG5232	Nemet Kigyo	Hungary	P2	NPGS	PI 288995	Cucumis sativus var. sativus
CG5234	Kecskemeti Hamvas	Hungary	P2	NPGS	PI 326594	Cucumis sativus var. sativus
CG5278	M 5	Netherlands	P2	CGN	CGN19677	Cucumis sativus var. sativus
CG5326	752	Netherlands	P2	CGN	CGN20512	Cucumis sativus var. sativus
CG5420	Gy 3 (S4)	Poland	P2	CGN	CGN20515	Cucumis sativus var. sativus
CG5479	Muromskij	Russian Federation	P2	CGN	CGN23617	Cucumis sativus var. sativus
CG5483	Altaisky Ranny(Altaiski)	Russian Federation, Altay	P2	NPGS	PI 263047	Cucumis sativus var. sativus
CG5539	A-C-3	Spain, Teruel	P2	NPGS	PI 512596	Cucumis sativus var. sativus
CG5670	Ames 1208	Turkey, Kayseri	P2	NPGS	PI 338236	Cucumis sativus var. sativus
CG5756	Klinsky Mestnyj	Former Soviet Union	P2	CGN	CGN21670	Cucumis sativus var. sativus
CG5786	65G	NA	P2	IVF-CAAS	G5	Cucumis sativus var. sativus
CG5790	G8	NA	P2	IVF-CAAS	G8	Cucumis sativus var. sativus
CG5797	8181	Turkey, Mardin	P2P3	NPGS	PI 172843	Cucumis sativus var. sativus
CG5801	Jin Yan Er Hao	China, Shangdong	P1	IVF-CAAS	QT127	Cucumis sativus var. sativus
CG6508	Puerta-Rico #6	Puerto Rico	P1P2	NPGS	Ames 21698	Cucumis sativus var. sativus
CG6542	1972 B-2	United States of America	P2	CGN	CGN19579	Cucumis sativus var. sativus
CG6562	SC 53-B (6)	United States of America	P2	CGN	CGN19655	Cucumis sativus var. sativus
CG6578	2163	United States of America	P2	CGN	CGN19844	Cucumis sativus var. sativus
CG6586	SC 50	United States of America	P2	CGN	CGN20898	Cucumis sativus var. sativus
CG6600	National Pickle	United States of America	P2	CGN	CGN21626	Cucumis sativus var. sativus
CG6601	Spartan Garden MSU-C7-63	United States of America	P2	CGN	CGN21627	Cucumis sativus var. sativus
CG6647	Marketmore 76	United States of America, New York	P2	NPGS	PI 561148	Cucumis sativus var. sativus
CG6663	GY14	NA	P2	IVF-CAAS	G1632	Cucumis sativus var. sativus
CG7017	Khiar; Badreng-i-Savareh	Afghanistan, Paktia	P2	NPGS	PI 221440	Cucumis sativus var. sativus
CG7023	Rasht	Iran	P2	CGN	CGN21616	Cucumis sativus var. sativus
CG7086	WJR2930	Iraq	P2	CGN	CGN21684	Cucumis sativus var. sativus
CG7110	9748	Syria	P2	NPGS	PI 181752	Cucumis sativus var. sativus
CG7702	TGR 580	Zimbabwe	P2P3	NPGS	PI 482412	Cucumis sativus var. sativus
CG7704	N2/81	Dem. Rep. of the Congo	P2	CGN	CGN21691	Cucumis sativus var. sativus
CG7744	Inyangu	Zambia, Central	P2P3	NPGS	PI 500361	Cucumis sativus var. sativus
CG7747	ZM 1065	Zambia, Central	P3	NPGS	PI 500359	Cucumis sativus var. sativus
CG7748	Chibimbi	Zambia, Copperbelt	P3	NPGS	PI 500365	Cucumis sativus var. sativus
CG8039	JL-14 Dhillon	India	P2P3	CGN	CGN23002	Cucumis sativus var. sativus
CG8093	USM 411	India, Rajasthan	P2P3	NPGS	PI 605988	Cucumis sativus var. sativus
CG8094	USM 414	India, Rajasthan	P2P3	NPGS	PI 605991	Cucumis sativus var. sativus
CG8099	Khira	India	P3	NPGS	PI 175120	Cucumis sativus var. sativus
CG8119	Small Green	India	P3	NPGS	PI 504570	Cucumis sativus var. sativus
CG8160	Poona Kheera	India, Madhya Pradesh	P3	NPGS	PI 606033	Cucumis sativus var. sativus
CG8163	KSM 588	India, Madhya Pradesh	P3	NPGS	PI 606039	Cucumis sativus var. sativus
CG8191	USM 307	India, Rajasthan	P3	NPGS	PI 605943	Cucumis sativus var. sativus
CG8198	USM 321	India, Rajasthan	P3	NPGS	PI 605957	Cucumis sativus var. sativus
CG8216	Pradesh Khira	India, Uttar	P3	NPGS	PI 173892	Cucumis sativus var. sativus
CG8712	Ketimun Tjarang/Putih	Indonesia	P3	CGN	CGN20890	Cucumis sativus var. sativus
CG8724	Yellow 1	Sri Lanka	P3	CGN	CGN20517	Cucumis sativus var. sativus
CG8916	Khira	Pakistan, Punjab	P2P3	NPGS	PI 163213	Cucumis sativus var. sativus
CG9142	Ban Na Huang Gua 12	China, Xishuangbanna	P3	IVF-CAAS	BN11	Cucumis sativus var. sativus
CG9143	Ban Na Huang Gua 13	China, Xishuangbanna	P3	IVF-CAAS	BN12	Cucumis sativus var. sativus
CG9146	Ban Na Huang Gua 15	China, Xishuangbanna	P3	IVF-CAAS	BN15	Cucumis sativus var. sativus
CG9153	Yuan Xing Huang Pi Huang Gua	China, Xishuangbanna	P3	IVF-CAAS	BN21	Cucumis sativus var. sativus
CG9160	Bai Chang Yuan Huang Gua	China, Xishuangbanna	P3	IVF-CAAS	BN28	Cucumis sativus var. sativus
CG9164	Yuan Bai Huang Gua	China, Xishuangbanna	P3	IVF-CAAS	BN31	Cucumis sativus var. sativus
CG9165	Bai Pi Yuan Huang Gua	China, Xishuangbanna	P3	IVF-CAAS	BN32	Cucumis sativus var. sativus
CG9169	Yuan Duan Huang Pi	China, Xishuangbanna	P3	IVF-CAAS	BN36	Cucumis sativus var. sativus
CG9174	Ban Na Huang Gua 40	China, Xishuangbanna	P3	IVF-CAAS	BN40	Cucumis sativus var. sativus
CG9185	Ban Na Huang Gua 51	China, Xishuangbanna	P3	IVF-CAAS	BN51	Cucumis sativus var. sativus
CG9187	Ban Na Huang Gua 53	China, Xishuangbanna	P3	IVF-CAAS	BN53	Cucumis sativus var. sativus
CG9191	Man Wa Yuan Zong Huang Di Huang Gua	China, Xishuangbanna	P3	IVF-CAAS	BN57	Cucumis sativus var. sativus
CG9192	Man Wa Chang Huang Di Huang Gua	China, Xishuangbanna	P3	IVF-CAAS	BN58	Cucumis sativus var. sativus
CG9197	Na Jing Di Huang Gua 1	China, Xishuangbanna	P3	IVF-CAAS	BN62	Cucumis sativus var. sativus
CG9198	Na Jing Di Huang Gua 2	China, Xishuangbanna	P3	IVF-CAAS	BN63	Cucumis sativus var. sativus
CG9199	Ben Di Di Huang Gua	China, Xishuangbanna	P3	IVF-CAAS	BN64	Cucumis sativus var. sativus
CG9201	Yuan Zong Huang Di Huang Gua	China, Xishuangbanna	P3	IVF-CAAS	BN66	Cucumis sativus var. sativus
CG9203	Di Huang Gua	China, Xishuangbanna	P3	IVF-CAAS	BN68	Cucumis sativus var. sativus
CG9207	Ban Na Huang Gua	China, Xishuangbanna	P1P3	IVF-CAAS	BN1000	Cucumis sativus var. sativus
